# Supplementary material for: New optical coherence tomography biomarker for diagnosis of acute optic neuritis in multiple sclerosis
Source: Heliyon. 2025 Jan 22;11(3):e42114. doi: 10.1016/j.heliyon.2025.e42114 (PMC11835559; doi:10.1016/j.heliyon.2025.e42114)
Supplement: Multimedia component 1 [file mmc1.zip]

Archive with 1 entries (1 files):
- EDI_OCT movie in acute ON.avi
